# Supplementary material for: Expanding the MECP2 network using comparative genomics reveals potential therapeutic targets for Rett syndrome
Source: eLife. 2021 Aug 6;10:e67085. doi: 10.7554/eLife.67085 (PMC8346285; doi:10.7554/eLife.67085)
Supplement: Supplementary file 2. [file elife-67085-supp2.txt]

#Component
#term ID	term description	observed gene count	background gene count	strength	false discovery rate	matching proteins in your network (IDs)	matching proteins in your network (labels)
GO:0042613	MHC class II protein complex	5	14	1.55	0.00040	9606.ENSP00000229829,9606.ENSP00000339398,9606.ENSP00000364076,9606.ENSP00000378786,9606.ENSP00000393566	HLA-DOA,HLA-DQA1,HLA-DQA2,HLA-DRA,HLA-DPA1
GO:0071556	integral component of lumenal side of endoplasmic reticulum membrane	5	26	1.28	0.0018	9606.ENSP00000339398,9606.ENSP00000364076,9606.ENSP00000378786,9606.ENSP00000393566,9606.ENSP00000404833	HLA-DQA1,HLA-DQA2,HLA-DRA,HLA-DPA1,TAPBP
GO:0016604	nuclear body	20	742	0.43	0.0055	9606.ENSP00000215742,9606.ENSP00000218224,9606.ENSP00000221573,9606.ENSP00000262710,9606.ENSP00000263773,9606.ENSP00000266987,9606.ENSP00000267415,9606.ENSP00000290363,9606.ENSP00000302276,9606.ENSP00000326531,9606.ENSP00000333697,9606.ENSP00000352408,9606.ENSP00000357901,9606.ENSP00000363668,9606.ENSP00000364578,9606.ENSP00000365694,9606.ENSP00000380904,9606.ENSP00000386239,9606.ENSP00000394051,9606.ENSP00000468785	THAP7,PQBP1,SNAPC2,ACIN1,FNBP4,TARBP2,TINF2,CIART,HEXIM2,THOC6,TMEM179B,BABAM1,SCNM1,DAXX,NELFE,PPP1R10,POLR3D,TONSL,NOSTRIN,MBD1
GO:0070652	HAUS complex	3	8	1.57	0.0090	9606.ENSP00000206474,9606.ENSP00000359230,9606.ENSP00000439056	HAUS4,HAUS7,HAUS5
GO:0045334	clathrin-coated endocytic vesicle	5	53	0.97	0.0145	9606.ENSP00000339398,9606.ENSP00000364076,9606.ENSP00000378786,9606.ENSP00000386346,9606.ENSP00000393566	HLA-DQA1,HLA-DQA2,HLA-DRA,SFTPB,HLA-DPA1
GO:0030669	clathrin-coated endocytic vesicle membrane	4	35	1.06	0.0277	9606.ENSP00000339398,9606.ENSP00000364076,9606.ENSP00000378786,9606.ENSP00000393566	HLA-DQA1,HLA-DQA2,HLA-DRA,HLA-DPA1
#Function
#term ID	term description	observed gene count	background gene count	strength	false discovery rate	matching proteins in your network (IDs)	matching proteins in your network (labels)
GO:0032395	MHC class II receptor activity	5	10	1.7	8.73e-05	9606.ENSP00000229829,9606.ENSP00000339398,9606.ENSP00000364076,9606.ENSP00000378786,9606.ENSP00000393566	HLA-DOA,HLA-DQA1,HLA-DQA2,HLA-DRA,HLA-DPA1
GO:0008745	N-acetylmuramoyl-L-alanine amidase activity	3	4	1.87	0.0056	9606.ENSP00000290722,9606.ENSP00000345968,9606.ENSP00000352672	PGLYRP3,PGLYRP2,PGLYRP4
GO:0016019	peptidoglycan receptor activity	3	5	1.78	0.0059	9606.ENSP00000290722,9606.ENSP00000345968,9606.ENSP00000352672	PGLYRP3,PGLYRP2,PGLYRP4
GO:0042605	peptide antigen binding	4	22	1.26	0.0102	9606.ENSP00000339398,9606.ENSP00000378786,9606.ENSP00000393566,9606.ENSP00000404833	HLA-DQA1,HLA-DRA,HLA-DPA1,TAPBP
GO:0042834	peptidoglycan binding	3	12	1.39	0.0274	9606.ENSP00000290722,9606.ENSP00000345968,9606.ENSP00000352672	PGLYRP3,PGLYRP2,PGLYRP4
#NetworkNeighborAL
#term ID	term description	observed gene count	background gene count	strength	false discovery rate	matching proteins in your network (IDs)	matching proteins in your network (labels)
CL:18627	MHC class II protein complex, and dynactin complex	5	27	1.26	0.0106	9606.ENSP00000229829,9606.ENSP00000339398,9606.ENSP00000364076,9606.ENSP00000378786,9606.ENSP00000393566	HLA-DOA,HLA-DQA1,HLA-DQA2,HLA-DRA,HLA-DPA1
CL:18630	MHC class II protein complex	3	10	1.47	0.0373	9606.ENSP00000339398,9606.ENSP00000378786,9606.ENSP00000393566	HLA-DQA1,HLA-DRA,HLA-DPA1
CL:19895	ciliary basal body-plasma membrane docking, and gamma-tubulin complex	7	114	0.79	0.0373	9606.ENSP00000206474,9606.ENSP00000264935,9606.ENSP00000359230,9606.ENSP00000365606,9606.ENSP00000369614,9606.ENSP00000370337,9606.ENSP00000439056	HAUS4,CEP72,HAUS7,GRIPAP1,CNTROB,CEP152,HAUS5
#Process
#term ID	term description	observed gene count	background gene count	strength	false discovery rate	matching proteins in your network (IDs)	matching proteins in your network (labels)
GO:0002253	activation of immune response	16	393	0.61	0.0083	9606.ENSP00000160262,9606.ENSP00000218224,9606.ENSP00000290722,9606.ENSP00000315112,9606.ENSP00000320924,9606.ENSP00000328773,9606.ENSP00000339398,9606.ENSP00000345968,9606.ENSP00000352672,9606.ENSP00000358997,9606.ENSP00000364076,9606.ENSP00000365131,9606.ENSP00000378786,9606.ENSP00000393566,9606.ENSP00000416561,9606.ENSP00000483825	ICAM3,PQBP1,PGLYRP3,RNF31,WIPF2,HEXIM1,HLA-DQA1,PGLYRP2,PGLYRP4,IRAK1,HLA-DQA2,BAG6,HLA-DRA,HLA-DPA1,CFB,IKBKG
GO:0050776	regulation of immune response	24	873	0.44	0.0122	9606.ENSP00000160262,9606.ENSP00000218224,9606.ENSP00000264832,9606.ENSP00000265983,9606.ENSP00000290722,9606.ENSP00000315112,9606.ENSP00000320924,9606.ENSP00000323328,9606.ENSP00000328773,9606.ENSP00000339398,9606.ENSP00000345968,9606.ENSP00000352672,9606.ENSP00000358045,9606.ENSP00000358997,9606.ENSP00000364076,9606.ENSP00000365131,9606.ENSP00000365318,9606.ENSP00000370104,9606.ENSP00000378786,9606.ENSP00000380904,9606.ENSP00000393566,9606.ENSP00000413861,9606.ENSP00000416561,9606.ENSP00000483825	ICAM3,PQBP1,ICAM1,HPX,PGLYRP3,RNF31,WIPF2,SIGLEC7,HEXIM1,HLA-DQA1,PGLYRP2,PGLYRP4,ECM1,IRAK1,HLA-DQA2,BAG6,NFKBIL1,GPS2,HLA-DRA,POLR3D,HLA-DPA1,SIGLEC9,CFB,IKBKG
GO:0007098	centrosome cycle	7	78	0.95	0.0170	9606.ENSP00000206474,9606.ENSP00000264935,9606.ENSP00000355250,9606.ENSP00000359230,9606.ENSP00000369614,9606.ENSP00000370337,9606.ENSP00000439056	HAUS4,CEP72,KIAA0753,HAUS7,CNTROB,CEP152,HAUS5
GO:0002757	immune response-activating signal transduction	13	332	0.59	0.0222	9606.ENSP00000160262,9606.ENSP00000290722,9606.ENSP00000315112,9606.ENSP00000320924,9606.ENSP00000339398,9606.ENSP00000345968,9606.ENSP00000352672,9606.ENSP00000358997,9606.ENSP00000364076,9606.ENSP00000365131,9606.ENSP00000378786,9606.ENSP00000393566,9606.ENSP00000483825	ICAM3,PGLYRP3,RNF31,WIPF2,HLA-DQA1,PGLYRP2,PGLYRP4,IRAK1,HLA-DQA2,BAG6,HLA-DRA,HLA-DPA1,IKBKG
GO:0007099	centriole replication	4	16	1.39	0.0222	9606.ENSP00000264935,9606.ENSP00000355250,9606.ENSP00000369614,9606.ENSP00000370337	CEP72,KIAA0753,CNTROB,CEP152
GO:0050778	positive regulation of immune response	18	589	0.48	0.0222	9606.ENSP00000160262,9606.ENSP00000218224,9606.ENSP00000265983,9606.ENSP00000290722,9606.ENSP00000315112,9606.ENSP00000320924,9606.ENSP00000328773,9606.ENSP00000339398,9606.ENSP00000345968,9606.ENSP00000352672,9606.ENSP00000358997,9606.ENSP00000364076,9606.ENSP00000365131,9606.ENSP00000378786,9606.ENSP00000380904,9606.ENSP00000393566,9606.ENSP00000416561,9606.ENSP00000483825	ICAM3,PQBP1,HPX,PGLYRP3,RNF31,WIPF2,HEXIM1,HLA-DQA1,PGLYRP2,PGLYRP4,IRAK1,HLA-DQA2,BAG6,HLA-DRA,POLR3D,HLA-DPA1,CFB,IKBKG
GO:0009253	peptidoglycan catabolic process	3	7	1.63	0.0292	9606.ENSP00000290722,9606.ENSP00000345968,9606.ENSP00000352672	PGLYRP3,PGLYRP2,PGLYRP4
